# Supplementary material for: The Elk-3 target Abhd10 ameliorates hepatotoxic injury and fibrosis in alcoholic liver disease
Source: Commun Biol. 2023 Jul 3;6:682. doi: 10.1038/s42003-023-05055-y (PMC10318060; doi:10.1038/s42003-023-05055-y)
Supplement: Supplementary file 4 — Supplementary Data [file 42003_2023_5055_MOESM4_ESM.xlsx]

## Sheet: Supp Table S1
	Age (yrs)				Sex				Child-Pugh score				MELD score				ABIC score
		Ctrl	AH			Ctrl	AH			Ctrl	AH			Ctrl	AH			Ctrl	AH
	1	54.3	55		1	M	M		1	N/A	10		1	N/A	25.1		1	N/A	9.2
	2	58.1	48.5		2	M	F		2	N/A	10		2	N/A	23.9		2	N/A	8.7
	3	47.2	49.4		3	F	M		3	N/A	14		3	N/A	25.3		3	N/A	9.3
	4	46.9	58		4	M	F		4	N/A	11		4	N/A	23.2		4	N/A	9.2
	5	49.8	54.2		5	F	F		5	N/A	11		5	N/A	23.6		5	N/A	9
	6	48.4	58.3		6	M	M		6	N/A	9		6	N/A	21.6		6	N/A	9.2
	7	47.8	46.6		7	F	M		7	N/A	8		7	N/A	20.3		7	N/A	7.3
	8	48	52.9		8	M	M		8	N/A	8		8	N/A	17.6		8	N/A	7.4
	9	56	47.7		9	M	M		9	N/A	12		9	N/A	20.8		9	N/A	8.9
	10	48.3	50.2		10	F	M		10	N/A	11		10	N/A	24.2		10	N/A	8.5
	Serum creatinine (mg/dl)				Ascites*				Hepatic encephalopathy**
		Ctrl	AH			Ctrl	AH			Ctrl	AH
	1	0.78	0.9		1	N/A	2		1	N/A	1
	2	0.74	0.83		2	N/A	1		2	N/A	2
	3	0.83	0.91		3	N/A	3		3	N/A	3
	4	0.89	0.85		4	N/A	2		4	N/A	3
	5	0.77	0.92		5	N/A	2		5	N/A	3
	6	0.88	0.64		6	N/A	3		6	N/A	1
	7	0.79	0.91		7	N/A	1		7	N/A	3
	8	0.81	0.92		8	N/A	2		8	N/A	2
	9	0.74	0.69		9	N/A	3		9	N/A	2
	10	0.83	0.82		10	N/A	2		10	N/A	3
					*1=none; 2=mild; 3=moderate/severe				**1=none; 2=grade I/II (or suppressable); 3=grade III/IV (or refractory)

## Sheet: 2b
	Albumin (mg/l)
		Ctrl	AH
	1	36.83	24.11
	2	41.9	27.41
	3	38.68	20.06
	4	54.47	29.73
	5	45.58	23.73
	6	49.3	30.45
	7	42.95	31.29
	8	50.54	31.01
	9	41.61	22.9
	10	37.57	23.91

## Sheet: 2c
	Bilirubin (mg/dl)
		Ctrl	AH
	1	0.73	22.47
	2	0.55	26.48
	3	1.18	32.48
	4	1.05	20.13
	5	0.66	24.11
	6	0.32	18.29
	7	0.78	14.27
	8	1.06	9.79
	9	1.03	33.39
	10	0.7	19.26

## Sheet: 2d
	INR
		Ctrl	AH
	1	0.97	2.02
	2	1.16	1.84
	3	1.08	1.81
	4	1.06	1.86
	5	1.16	1.7
	6	0.94	2.12
	7	1.15	1.52
	8	1.12	1.35
	9	1.02	1.51
	10	1.1	2.14

## Sheet: 2e
	ABHD10 mRNA
		Ctrl	AH
	1	1.36	0.08
	2	0.39	0.24
	3	1.38	0.05
	4	0.16	0.26
	5	0.77	0.2
	6	0.52	0.14
	7	1.4	0.53
	8	1.25	0.52
	9	0.3	0.19
	10	1.23	0.18

## Sheet: 2f
		Relative ABHD10 mRNA	Albumin (mg/l)
	1	0.15	24.11
	2	0.45	27.41
	3	0.09	20.06
	4	0.49	29.73
	5	0.38	23.73
	6	0.26	30.45
	7	1	31.29
	8	0.98	31.01
	9	0.36	22.9
	10	0.34	23.91

## Sheet: 2g
		Relative ABHD10 mRNA	Total bilirubin (mg/dl)
	1	0.15	22.47
	2	0.45	26.48
	3	0.09	32.48
	4	0.49	20.13
	5	0.38	24.11
	6	0.26	18.29
	7	1	14.27
	8	0.98	9.79
	9	0.36	33.39
	10	0.34	19.26

## Sheet: 2h
		Relative ABHD10 mRNA	INR
	1	0.15	2.02
	2	0.45	1.84
	3	0.09	1.81
	4	0.49	1.86
	5	0.38	1.7
	6	0.26	2.12
	7	1	1.52
	8	0.98	1.35
	9	0.36	1.51
	10	0.34	2.14

## Sheet: 2i
	ABHD10 score
		Ctrl	AH
	1	0	0
	2	2	1
	3	3	0
	4	3	1
	5	2	1
	6	2	0
	7	0	1
	8	2	1
	9	3	0
	10	3	0

## Sheet: 2j
	ABHD10 protein				S-palm-PRDX5/total PRDX5
		Ctrl	AH			Ctrl	AH
	1	0.63	0.28		1	1.27	2
	2	0.92	0.48		2	0.97	1.48
	3	1.39	0.4		3	0.96	2.08
	4	1.08	0.49		4	1.03	1.78
	5	1.09	0.42		5	0.92	1.79
	6	0.91	0.25		6	0.93	1.79
	7	1.18	0.55		7	1.79	1.49
	8	0.35	0.62		8	0.88	1.6
	9	1.52	0.3		9	1.1	1.79
	10	0.26	0.41		10	1.09	2.15

[truncated: 59 more sheets: 2l, 2m, 3b, 3c, 3d, 3e, 3f, 3g, 3h, 3i, 3j, 3k, 3l, 4b, 4c, 4d, 4e, 4f, 4g, 4h …]
